# Supplementary material for: Homotherapy for heteropathy of chronic kidney disease and oligoasthenozoospermia through regulating SIRT1/NF-κB pathway by Shenqi pills
Source: Front Pharmacol. 2025 Jun 9;16:1551423. doi: 10.3389/fphar.2025.1551423 (PMC12183175; doi:10.3389/fphar.2025.1551423)
Supplement: Supplementary file 2 [file Supplementaryfile2.xlsx]

## Sheet: supplementary table 1
Supplymentary Table 1. UPLC gradient elution program
Time（min）	A (%) (Acetonitrile)	B (%) (0.1% Formic Acid in Water)
0	1	99
2	1	99
12	22	78
19	46	54
25	99	1
27	99	1
27.5	1	99
30	1	99

## Sheet: supplementary table 2
Supplymentary Table 2. Identification Information of Compounds in Shenqi Pill Extracts
No.	Component Name	Area	Retention Time	Formula	Precursor Mass	Found At Mass	Mass Error (ppm)	Adduct	Source
1	Gallic acid	8030000	2.73	C7H6O5	169.014	169.014	0.4	[M-H]	SHAN ZHU YU
2	Protocatechuic acid	237000	5.46	C7H6O4	153.019	153.019	-1	[M-H]	ROU GUI
3	Protocatechuic Aldehyde	311300	7.35	C7H6O3	137.024	137.024	-0.7	[M-H]	SHAN ZHU YU
4	Morroniside	8040000	8.98	C17H26O11	405.14	405.14	-1	[M-H]	SHAN ZHU YU
5	Caffeic acid	86520	9.37	C9H8O4	179.035	179.035	-1.3	[M-H]	Unknown
6	Procyanidin B2	71960	9.71	C30H26O12	579.15	579.15	0.2	[M+H]	ROU GUI
7	Catechin/Epicatechin	200600	10.57	C15H14O6	289.072	289.071	-1.3	[M-H]	ROU GUI
8	Cinnamaldehyde	398000	10.78	C9H8O	133.065	133.065	-0.5	[M+H]	SHU DI HUANG
9	Loganin	327200	10.79	C17H26O10	391.16	391.16	0.3	[M+H]	MU DAN PI
10	p-Coumaric acid	66970	10.8	C9H8O3	163.04	163.04	-0.9	[M-H]	SHAN ZHU YU
11	Paeonioflorin	3075000	11.88	C23H28O11	479.155	479.155	-1.3	[M-H]	MU DAN PI
12	Cinnamic acid	19330	11.96	C9H8O2	147.045	147.045	-3.9	[M-H]	SHU DI HUANG
13	Rehmapicrogenin	630800	12.2	C10H16O3	183.103	183.103	-0.6	[M-H]	SHAN ZHU YU
14	Ellagic Acid	1019000	12.73	C14H6O8	300.999	300.999	-0.7	[M-H]	Unknown
15	Hyperin	24670	13.17	C21H20O12	465.103	465.103	0.2	[M+H]	MU DAN PI
16	Vanillin	91060	13.64	C8H8O3	153.055	153.054	-0.9	[M+H]	SHU DI HUANG
17	Pentagalloylglucose	2378000	13.81	C41H32O26	939.11	939.11	-1.2	[M-H]	SHU DI HUANG
18	Acteoside; Verbascoside; Kusaginin	1432000	14.2	C29H36O15	623.198	623.198	-0.9	[M-H]	FU ZI
19	Berberine	30660	16.13	C20H17NO4	336.123	336.123	0.7	[M+H]	ROU GUI
20	Benzoylhypacoitine	2878000	16.41	C31H43NO9	574.301	574.301	-0.7	[M+H]	ROU GUI
21	Benzoylpaeoniflorin+NH3	5211000	17.48	C30H32O12.NH3	602.223	602.223	-0.1	[M+H]	MU DAN PI
22	Isorhamnetin	37820	17.63	C16H12O7	315.051	315.05	-1.6	[M-H]	Unknown
23	Paeonol	291400	18.28	C9H10O3	167.07	167.07	-0.2	[M+H]	MU DAN PI
24	Aconitine	164900	18.58	C34H47NO11	646.322	646.322	0.4	[M+H]	FU ZI
25	Parthenolide	107400	19.39	C15H20O3	249.149	249.149	0.1	[M+H]	SHU DI HUANG
26	Calycosin	4411	19.89	C16H12O5	285.076	285.076	1.8	[M+H]	SHU DI HUANG
27	Asiatic acid	601200	20.95	C30H48O5	487.342	487.342	-1.3	[M-H]	Unknown
28	Alisol B 23-acetate	160400	22.34	C32H50O5	515.374	515.374	1	[M+H]	FU LING
29	B Poricoic acid B	77810	22.93	C30H44O5	483.311	483.311	-0.9	[M-H]	ZE XIE
30	Ursolic Acid	30190	24.36	C30H48O3	455.353	455.352	-1.4	[M-H]	SHAN ZHU YU
31	Pachymic acid	29320	24.99	C33H52O5	527.374	527.374	0	[M-H]	FU LING
32	Muscone	76720	25.74	C16H30O	239.237	239.237	-0.9	[M+H]	ROU GUI
